# Supplementary material for: Ethical perspectives on surgical video recording for patients, surgeons and society: systematic review
Source: BJS Open. 2023 Jun 24;7(3):zrad063. doi: 10.1093/bjsopen/zrad063 (PMC10290491; doi:10.1093/bjsopen/zrad063)
Supplement: zrad063_Supplementary_Data [file zrad063_supplementary_data.zip]

Archive with 2 entries (2 files):
- PRISMA_Checklist.doc
- Supplementary_Material.docx
